# Supplementary material for: Microtubule number and length determine cellular shape and function in Plasmodium
Source: EMBO J. 2019 May 24;38(15):e100984. doi: 10.15252/embj.2018100984 (PMC6669926; doi:10.15252/embj.2018100984)
Supplement: Supplementary file 3 — Movie EV1 [file EMBJ-38-e100984-s003.zip]

Archive with 7 entries (6 files):
- 100984_MovieEV1.docx
- 100984_MovieEV1.mp4
- 100984_MovieEV1.pdf
- __MACOSX/
- __MACOSX/._100984_MovieEV1.docx
- __MACOSX/._100984_MovieEV1.mp4
- __MACOSX/._100984_MovieEV1.pdf
