# Supplementary material for: Microtubule number and length determine cellular shape and function in Plasmodium
Source: EMBO J. 2019 May 24;38(15):e100984. doi: 10.15252/embj.2018100984 (PMC6669926; doi:10.15252/embj.2018100984)
Supplement: Supplementary file 5 — Source Data for Expanded View and Appendix [file EMBJ-38-e100984-s026.zip]

Archive with 2 entries (2 files):
- Source_Data_Appendix_.zip
- Source_Data_EV_Figures.zip
