# Supplementary material for: Microtubule number and length determine cellular shape and function in Plasmodium
Source: EMBO J. 2019 May 24;38(15):e100984. doi: 10.15252/embj.2018100984 (PMC6669926; doi:10.15252/embj.2018100984)
Supplement: Supplementary file 7 — Source Data for Figure 1D [file EMBJ-38-e100984-s005.xlsx]

## Sheet: Sheet1
Max. microtubule length per sporozoite [μm]
late budding	hemolymph	salivary gland
13.61	6.21	5.8
12.66	4.58	6.19
12.35	5.82	6.08
12.44	6.17	6.01
13.84	5.35	6.86
11.65	5.71	6.74
13.37	4.94	5.59
12.49	5.83	6.69
11.61	6.42	6.92
15.15	5.14	6.58
11.69	5.42	6.54
11.8	4.51	6.35
11.07	6.11	6
14.03	5.33	6.13
14.31	4.53	6.09
14.44	6.2	6.46
13.17	3.57	6.15
13.16	5.28	7.4
14.05	5.1	6.13
12.03	5.31	6.32
12.03	6.32	6.22
12.39	4.95	6.03
12.04	4.86	6.81
11.11	5.04	6.12
10.96	5.48	6.64
11.06	5.53	6.85
11.92	5.4	6.84
	4.91	6.44
	5.44	4.88
	5.35	6.33
	5.75	5.83
	6.32	6.11
	4.92	6.75
	5.38	7.4
	5.24	7.09
	4.93	6.49
	7.58	6.66
	5.72	7.48
	5.84	6.68
	5.99	7.16
	5.78	7.01
	8.27	6.32
	4	6.74
	5.58	6.65
	6.13	6.3
	6.32	6.49
	4.93	6.29
	5.35	6.31
	4.87	5.48
	6.12	5.87
	5.94	5.91
	7.43	5.8
	7.59	6.29
	6.55	6.06
	6.2	6.19
	5.53	5.64
	6.27	5.45
	6.46	6.12
	5.26	6.32
	6.84	6.57
	6.46	6.54
	7.02	6.7
	7.17	6.65
	6.66	6.64
	6.01	7.27
	5.17	6.83
	5.78	6.05
	6.85	6.58
	5.55	6.83
	6.06	6.84
	7.29	7.56
	5.97	6.66
	5.68	7.06
	6.75	5.19
	6.05	6.46
	5.55	6.33
	6.9	6.27
	6.1	6.89
	6.07	5.9
	6.48	6.69
	5.85	5.73
	7.03	6.27
	6.22	6.6
	5.84	5.85
	4.95	6.39
	5.48	6.74
	5.66	6.67
	5.93	6.61
	5.74	6.21
	6.38	5.11
	5.99	5.84
	6.16	5.36
	6.06	6.33
	6.71	6.51
	7.46	6.75
	6.78	6.45
	7.42	6.01
	6.81	6.17
	7.35	6.72
	5.76	6.66
	6.28	6.63
	6.68	6.46
	5.98	6.93
	4.83	6.57
	7.03	5.16
	5.58	6.35
	6.68	6.02
	5.26	6.19
	6.78	6.37
	4.51	6.12
	6.6	6.39
	6.33	6.67
	6.3	6.3
	6.49	6.67
	6.31	6.34
	5.88	6.55
	5.65	6.37
	5.75	6.27
	6.1	6.29
	7.07	6.07
		6.46
		5.62
