# Supplementary material for: Microtubule number and length determine cellular shape and function in Plasmodium
Source: EMBO J. 2019 May 24;38(15):e100984. doi: 10.15252/embj.2018100984 (PMC6669926; doi:10.15252/embj.2018100984)
Supplement: Supplementary file 8 — Source Data for Figure 4B [file EMBJ-38-e100984-s006.xlsx]

## Sheet: Sheet1
Max. microtubule length per sporozoite [μm]					SiR-Tub fluorescence intensity per sporozoite
WT control	α1Δintrons	α1cm & Δintrons			WT control	α1Δintrons	α1cm & Δintrons
6.21	3.92	6.25			1536482	429889	447270
4.58	5.96	5.81			1093563	2320571	686361
5.82	7.16	4.93			2471052	4491957	194326
6.17	6.87	5.88			2235414	2566060	883583
5.35	7.45	5.92			2299638	4319660	578626
5.71	6.33	6.02			1932934	3351709	501536
4.94	5.74	4.71			1446269	2880830	142184
5.83	6.48	7.31			1750627	3276875	1216462
6.42	5.49	7.32			3548116	2278625	686901
5.14	6.48	5.6			1599149	1932509	654094
5.42	5.96	5.66			1504252	1676437	571213
4.51	5.93	5.12			688435	3090529	186860
6.11	5.8	6.59			2744424	3284812	992109
5.33	6.79	5.5			1438361	4480166	651074
4.53	5.62	3.64			1124491	2399271	275563
6.2	5.96	5.98			2589603	3448671	606957
3.57	5.87	5.95			461014	3417198	571840
5.28	6.12	6.08			1982393	2577135	361018
5.1	6.49	6.76			1274759	3223926	807251
5.31	6.98	6.23			785217	2703614	435500
6.32	6.5	7.56			1119596	2239062	1134247
4.95	8.07	4.88			800018	2870359	1478702
4.86	6.12	6.46			1032163	2481134	752959
5.04	6.09	5.22			1097985	2210386	48997
5.48	6.2	5.33			690355	1910796	48367
5.53	7.56	6.1			985945	3772064	72094
5.4	6.41	5.36			1886508	2720861	65089
4.91	6.65	5.24			453123	2706933	106776
5.44	6.86	4.88			782912	3447567	71971
5.35	6.18	5.22			1701474	2945767	106153
5.75	7.03	5.15			1234084	3210425	54714
6.32	5.62	5.06			1757875	2503944	77010
4.92	6.58	6.36			1073806	3699019	102188
5.38	5.61	6.4			1121791	1912727	92235
5.24	6.1	5.77			1244552	2048007	107930
4.93	6.08	6.35			559192	3572192	131591
7.58	6.91	6.47			1565766	3563737	164304
5.72	6.14	6.52			631267	4051355	98029
5.84	6.91	4.79			1177447	4006142	62304
5.99	6.15	6.15			615069	2551927	151897
5.78	6.12	6.98			2550938	857765	137279
8.27	5.92	6.1			893956	2290662	124295
4	5.54	6.08			205801	1942766	80725
5.58	5.03	4.64			832132	1624789	53793
6.13	6.08	6.41			1578577	882446	498938
6.32	5.39	6.56			1349557	2034666	451393
4.93	5.22	6.97			1068543	2406328	759934
5.35	6.2	5.74			781316	1630547	378037
4.87	5.57	4.26			1146500	1291948	115723
6.12	5.72	5.93			2707812	1035861	248491
5.94	5.7	5.42			1272698	1274970	191139
7.43	5.4	7.38			1851600	1003839	417419
7.59	5.68	4.03			1955450	900867	197919
6.55	5.58	9.23			1795675	527666	463279
6.2	5.43	6.16			1164709	1294140	380715
5.53	5.65	6			875004	1015486	207514
6.27	5.86	6.74			1905132	835852	260409
6.46	6.86	7.55			1185041	1054935	596412
5.26	7.04	6.23			471351	1196743	511063
6.84	6.29	6.36			1088050	1457478	288134
6.46	5.67	5.72			1278329	698405	334735
7.02	6.15	5.7			1457622	1372768	347548
7.17	5.28	4.94			1520442	697110	172049
6.66	6.49	7.01			1691737	1324747	786203
6.01	5.6	7.05			1002295	491391	732567
5.17	5.64	5.38			1551208	582122	248615
5.78	5.48	6.89			1148990	1124751	298304
6.85	6.25	7.89			1474402	1168221	401227
5.55	5.51	6.46			1269497	932412	207803
6.06	6.34	5.08			1033039	1118071	74644
7.29	6.06	5.59			1274102	1647263	158300
5.97	5.46	5.56			806597	849662	140104
5.68	5.98	7.27			756996	1381966	338466
6.75	6.68	4.92			1435922	649467	166674
6.05	6.25	6.62			1524582	902623	126393
5.55	5.92	5.7			1147405	1219306	92179
6.9	6.41	6.98			1066199	687970	40456
6.1	5.81	6.37			1048657	1537507	70055
6.07	6.71	7.01			888748	1465618	95946
6.48	6.1	5.21			1971147	2284153	65730
5.85	6.56	6.48			1504029	1215353	128441
7.03	6.96	6.55			1082205	1174290	130757
6.22	5.03	6.4			952705	1010276	95264
5.84	6.61	6.92			1123857	2594331	177694
4.95	6.47	8.01			637353	1645995	181020
5.48	6.77	5.38			1271883	1561716	44224
5.66	6.14	6.71			421056	1011305	90836
5.93	5.59	5.65			1019687	1081750	35451
5.74	6.89	6.29			782431	1359590	204069
6.38	5.4	4.82			878331	1138214	54005
5.99	5.95	6.32			1944476	1326180	76176
6.16	5.46	3.45			1107265	1275167	11892
6.06	6.28	1.49			847788	1300104	3730
6.71	6.22	4.65			2146778	823979	32612
7.46	6.2	5.71			3471607	1572659	53272
6.78	5.94	6.09			3321781	1058620	68317
7.42	6.35				2304322	1442982
6.81	6.82				5761527	1425991
7.35	6.44				5734582	1789467
5.76	6.68				2994801	1659036
6.28	7.2				2477906	1356850
6.68	5.86				1909575	1533244
5.98	6.92				2223639	1491031
4.83	6.19				2571550	1662744
7.03	6.99				4038160	2002648
5.58	5.45				2580609	1502602
6.68	5.9				2847740	1827499
5.26	6.91				2446601	1961672
6.78	6.48				4420408	1733078
4.51	6.05				1869714	1201370
6.6	6.35				4254995	951025
6.33	5.23				3278801	1011571
6.3	5.52				1576972	1188139
6.49	5.75				2672925	1482539
6.31	4.61				3407338	812914
5.88					1771748
5.65					2579472
5.75					2638847
6.1					1482997
7.07					2918246
