# Supplementary material for: Microtubule number and length determine cellular shape and function in Plasmodium
Source: EMBO J. 2019 May 24;38(15):e100984. doi: 10.15252/embj.2018100984 (PMC6669926; doi:10.15252/embj.2018100984)
Supplement: Supplementary file 9 — Source Data for Figure 4C [file EMBJ-38-e100984-s007.xlsx]

## Sheet: Sheet1
General workflow:
1.) deltaCt was calculated via 18S rRNA
2.) delta-deltaCt was calculated using calibrator sample
3.) normalization to corresponding day and WT control
WT control (7)		α1Δintrons (7)		α1cm & Δintrons (7)			WT control (12)		α1Δintrons (12)		α1cm & Δintrons (12)
Mean	SD	Mean	SD	Mean	SD		Mean	SD	Mean	SD	Mean	SD
1.13126	0.0355114	0.41605	0.0185182	0.0880269	0.00457509		0.995525	0.0961274	0.64857	0.0351601	0.13935	0.00917973
0.868744	0.0715675	0.569185	0.0443348	0.0108059	0.000762515		1.00448	0.090455	0.872075	0.126135	0.0116955	0.000736111
				0.0238123	0.000762515						0.082059	0.00588889
