# Supplementary material for: Microtubule number and length determine cellular shape and function in Plasmodium
Source: EMBO J. 2019 May 24;38(15):e100984. doi: 10.15252/embj.2018100984 (PMC6669926; doi:10.15252/embj.2018100984)
Supplement: Supplementary file 10 — Source Data for Figure 4D [file EMBJ-38-e100984-s008.xlsx]

## Sheet: Sheet1
	Relative frequency [%]
Midgut sporozoite diameter [μm]	α1cm, Δintrons (total)	WT (total)
0	0	0
0.1	4.1543	0
0.2	9.49555	0
0.3	7.71513	1.09489
0.4	20.178	6.20438
0.5	20.178	9.48905
0.6	9.19881	16.0584
0.7	7.4184	20.8029
0.8	4.74777	25.1825
0.9	6.52819	15.6934
1	3.2641	5.10949
1.1	2.67062	0.364963
1.2	2.67062	0
1.3	0.296736	0
1.4	0.593472	0
1.5	0	0
1.6	0.296736	0
1.7	0.296736	0
1.8	0	0
1.9	0	0
2	0.296736	0
