# Supplementary material for: Microtubule number and length determine cellular shape and function in Plasmodium
Source: EMBO J. 2019 May 24;38(15):e100984. doi: 10.15252/embj.2018100984 (PMC6669926; doi:10.15252/embj.2018100984)
Supplement: Supplementary file 11 — Source Data for Figure 4E [file EMBJ-38-e100984-s009.xlsx]

## Sheet: Sheet1
Subpellicular microtubules per midgut sporozoite
WT control	α1Δintrons	α1cm & Δintrons
16	16	6
16	16	8
16	16	8
16	16	8
16	16	8
16	15	9
16	16	9
16	17	6
15	16	6
16	16	7
16	17	5
16	16	6
16	17	5
16	16	6
16	15	5
16	17	6
16	16	6
16	15	7
17	16	8
16	16	6
15	16	6
16	16	5
16	16	7
	16	5
	16	5
	17	6
	16	6
	16
	15
	16
