# Supplementary material for: Microtubule number and length determine cellular shape and function in Plasmodium
Source: EMBO J. 2019 May 24;38(15):e100984. doi: 10.15252/embj.2018100984 (PMC6669926; doi:10.15252/embj.2018100984)
Supplement: Supplementary file 12 — Source Data for Figure 5B [file EMBJ-38-e100984-s010.xlsx]

## Sheet: Sheet1
Max. microtubule length per sporozoite [μm]						SiR-Tub fluorescence intensity per sporozoite
WT control	α1Δc-term	α2 +	α2 ++	α2 +++		WT control	α1Δc-term	α2 +	α2 ++	α2 +++
6.21	5.71	5.52	3.98	5.35		1536482	701296	496801	318931	288040
4.58	6.08	5.58	4.66	5.23		1093563	550139	421958	306449	246058
5.82	5.96	4.95	4.38	5.62		2471052	637006	408568	493996	309894
6.17	5.43	4.88	4.83	5.31		2235414	603599	457847	327370	253835
5.35	6.42	5.59	5.02	5.71		2299638	648107	328457	330064	357284
5.71	5.53	4.22	5.57	5.96		1932934	226924	201869	642772	378963
4.94	6.28	4.82	5.21	6.35		1446269	686583	348365	682022	414556
5.83	6.35	5.43	4.85	5.38		1750627	901970	384184	375029	349654
6.42	6.16	5	4.78	5.45		3548116	798687	271411	178810	387905
5.14	5.83	4.2	4.94	5.41		1599149	885744	93476	549208	377519
5.42	5.92	4.26	5.26	6.05		1504252	499577	280736	372454	241912
4.51	5.88	4.01	5.64	4.87		688435	462722	170180	108488	391917
6.11	6.18	4.68	5.78	6.58		2744424	440261	218282	895595	351592
5.33	5.78	5.5	4.9	4.85		1438361	511082	288137	378235	355829
4.53	6.14	5.12	3.69	5.49		1124491	552593	359997	86494	553585
6.2	4.41	4.67	6.01	5.48		2589603	462485	297814	563171	272019
3.57	5.14	4.97	6.02	4.85		461014	224198	364228	311890	261245
5.28	4.88	5.46	5.5	5.45		1982393	449164	256564	462271	499284
5.1	5.9	4.57	5.59	5.56		1274759	360675	344760	547328	463470
5.31	6.17	5.09	4.77	5.59		785217	489152	359000	164669	148494
6.32	6.16	4.45	3.98	5.63		1119596	544623	367977	70440	350161
4.95	5.1	3.6	5.19	5.25		800018	262741	82441	522848	582140
4.86	6.06	4.79	5.18	5.42		1032163	950947	267873	476144	381316
5.04	6.48	5.36	4.51	6.08		1097985	926252	379357	155140	1615325
5.48	5.53	4.55	5.26	6.08		690355	438969	293960	265768	953996
5.53	6.71	4.37	5.38	5.14		985945	711522	194431	354294	1230921
5.4	5.64	4.53	5.12	5.03		1886508	636716	267150	447261	650457
4.91	5.96	4.58	5.7	4.5		453123	554436	174833	519366	409080
5.44	5.86	4.65	5.75	6.25		782912	395640	176667	500633	709359
5.35	5.74	4.05	5.01	5.7		1701474	388351	328683	417870	533027
5.75	5.72	5.55	4.62	5.66		1234084	858753	331004	430004	822426
6.32	6.54	5.21	5.98	5.45		1757875	1012791	451215	809778	808019
4.92	5.93	4.26	4.8	6.42		1073806	765483	170351	727119	950995
5.38	6.73	4.01	5.28	5.82		1121791	962444	263011	578087	1572101
5.24	5.62	4.41	3.53	6.11		1244552	441735	364034	456378	909460
4.93	5.94	4.88	6.37	6.08		559192	467232	400416	1167973	1222169
7.58	5.04	4.79	4.85	5.84		1565766	413740	291968	675507	1228002
5.72	5.67	5	5.88	7.28		631267	288070	360435	953011	943273
5.84	6.8	5.48	5.48	6.27		1177447	642845	461549	677915	919225
5.99	5.95	5.22	6.62	6.23		615069	788503	376123	937514	1134452
5.78	6.02	8.18	5.23	5.35		2550938	656241	694819	650912	674780
8.27	6.27	5.5	5.9	7.09		893956	1034840	377303	587372	1152819
4	5.34	5.33	5.15	6.48		205801	484822	349762	333266	1313486
5.58	6.33	4.35	5.68	4.75		832132	1178754	258063	727961	474248
6.13	7.16	4.98	5.68	6.33		1578577	881304	349097	1188748	777114
6.32	6.55	4.97	6.16	6.26		1349557	672982	565781	777428	1550639
4.93	6.06	5.04	5.5	5.4		1068543	424139	311796	686782	665128
5.35	6.09	4.41	5.23	5.16		781316	550752	350104	998423	620939
4.87	5.15	4.4	5.52	6.42		1146500	426689	205706	690605	1031768
6.12	5.59	5.2	5.7	5.62		2707812	207125	517690	633797	761254
5.94	5.5	4.41	6.6	5.58		1272698	181875	257044	881085	884043
7.43	6	4.65	6.05	5.48		1851600	431485	344980	948632	939663
7.59	4.95	5.16	5.64	5.15		1955450	108019	412678	845222	869658
6.55	4.42	5.49	5.2	4.5		1795675	113416	522165	865649	687943
6.2	5.51	4.9	5.36	4.44		1164709	333533	650126	459398	99475
5.53	5.53	4.54	4.69	5.28		875004	108278	283128	515783	373977
6.27	5.82	5.7	6.77	4.09		1905132	144505	476645	1057057	120944
6.46	4.81	4.96	4.95	5.24		1185041	98231	458464	391198	257485
5.26	6.06	6.25	6.37	5.04		471351	131983	642450	1212264	157212
6.84	6.63	5.54	5.31	5.81		1088050	95523	573209	882599	212698
6.46	5.59	4.6	4.38	4.55		1278329	127585	557259	414976	133594
7.02	4.83	3.86	5.2	5.51		1457622	99000	190709	600447	204040
7.17	4.12	3.98	4.82	4.51		1520442	60851	283907	748819	129396
6.66	4.95	4.31	5.74	5.7		1691737	78685	169252	473087	252271
6.01	4.13	4.55	5.98	5.51		1002295	122001	423587	992649	246629
5.17	6.71	3.82	5.54	5.52		1551208	390195	220947	1208250	275077
5.78	4.97	4.51	5.84	5.18		1148990	56370	342127	739216	213551
6.85	5.46	4.17	4.6	5		1474402	66723	186263	185658	152374
5.55	5.33	3.94	5.31	5.62		1269497	64234	169818	1007615	297342
6.06		5.21	5.45	2.3		1033039		518934	539052	69260
7.29		4.33	5.76	3.76		1274102		299751	754722	62071
5.97		4.68	5.21	4		806597		373429	610268	39437
5.68		4.72	4.8	4.57		756996		326143	442937	109769
6.75		4.22	5.7	3.97		1435922		279465	696954	92024
6.05		5.98	6.14	3.36		1524582		504052	784197	25927
5.55		4.77	5.19	4.25		1147405		273069	635542	43332
6.9		4.95	5.16	5.51		1066199		389002	475330	358334
6.1		5.11	4.13	4.08		1048657		437249	196234	27907
6.07		4.97	6.36	5.01		888748		443531	701010	229798
6.48		4.4	6.35	3.06		1971147		209641	463724	62983
5.85		4.45	6.38	0.761		1504029		215167	465111	1349
7.03		4.63	5	3.44		1082205		152740	179936	70489
6.22		5.18	5.86	3.96		952705		325093	419797	41377
5.84		5.07	4.75	3.82		1123857		282656	411089	85816
4.95		6.48	5.96	3.64		637353		321637	405341	110209
5.48		4.9	5.22	4.66		1271883		446660	508730	32121
5.66		7.05	6.58	4.95		421056		592864	353451	147227
5.93		4.58	5.7	4.43		1019687		287216	766447	102238
5.74		5.29	4.22	3.7		782431		313286	267506	75928
6.38		4.7	5.86	4.39		878331		319179	327571	152188
5.99		4.15	6.41	5.08		1944476		388685	444768	89827
6.16		4.97	5.46	4.68		1107265		380487	283721	130918
6.06		5.18	5.95	4.63		847788		354069	546898	100200
6.71		4.87	6.47	6.15		2146778		420191	750772	92445
7.46		5.24	5.15	5.66		3471607		367792	368228	155467
6.78		4.23	5.39	2.85		3321781		160299	503930	34877
7.42		4.46	5.35	5.68		2304322		321143	342860	273862
6.81		4.47	6.18	4.35		5761527		384787	578316	116905
7.35		4.52	5.24	3.98		5734582		206542	257792	92529
5.76		5.12	5.49	2.5		2994801		414977	311946	31353
6.28		4.13	6.15	4.95		2477906		120157	498171	86132
6.68		6.12	5.13	4.26		1909575		419750	310132	176271
5.98		5.22	5.78	4.06		2223639		581800	625319	118938
4.83		5.65	4.81	4.82		2571550		270784	425654	107641
7.03		5.14	5.35	2.54		4038160		402355	277447	49392
5.58		4.79	5.65	3.94		2580609		208245	156331	54058
6.68		4.23	5.86	4.97		2847740		297075	183180	123146
5.26		4.37	0.7	1.57		2446601		270083	737	4283
6.78		2.79	5.96	4.5		4420408		26941	382882	90721
4.51		3.91	5.08	4.5		1869714		119532	199191	103293
6.6		3.38	6.39	3.78		4254995		110090	528852	145312
6.33		4.07	6.1	4.02		3278801		239759	503199	93582
6.3		3.09	5.71	4.57		1576972		54862	315415	49653
6.49		3.81	5.6	2.24		2672925		134123	453369	31251
6.31		4.22	5.67	5.25		3407338		189467	420643	223011
5.88		2.5	6.66	5.33		1771748		92768	584562	108103
5.65		4.25	5.6	4.38		2579472		198702	478311	53827
5.75		5.3	4.64	4.08		2638847		149208	135155	162586
6.1		3.88	5.78	5.02		1482997		151888	199106	260909
7.07		3.88	5.94	4.47		2918246		196950	223281	231385
		4.5	6.2	2.73				109169	271239	24122
		4.62	5.78	3.18				206916	256364	106527
		4.15	3.77	3.03				184906	127821	54472
		4.58	5.63	4.4				131547	435264	124441
		3.48	5.26	4.97				114117	344789	228251
		3.53	4.91	4.15				76951	215055	220209
		5.66	6.46	3.51				453015	381481	66429
		5.03	5.18	3.43				306583	392895	86964
		4.53	5.43	3.1				224221	384119	60035
		4.53	5.59	4.57				329989	305861	102770
		4.25		2.61				170377		17593
		3.83		3.7				144200		27085
		3.5		5.05				135048		407247
		3.72		2.96				108111		48506
		6.33		3.87				364331		85542
		5.11		4.6				366547		175352
		4.87		3.68				372519		179191
		4.44		3.9				193175		119772
		4.18		4.44				208417		156352
		4.36		4.55				194738		141055
		3.96		4.03				240248		105556
		3.66		4.88				122015		129816
		4.35		3.4				132681		72140
		3.56		4.66				141892		109843
		3.31		3.8				104648		74140
		3.06		4.59				60800		152523
		5.18		4.55				212928		218646
		5.27		3.83				188150		115232
		4.7		4				105988		108568
		4.2		3.98				133321		61948
		4.5		3.54				184070		68728
		4.19		4.71				162775		267118
		3.31		2.94				81791		238281
		3.33		3.64				133769		120324
		3.39		3.69				68461		25182
		3.05		3.98				86244		92746
