# Supplementary material for: Microtubule number and length determine cellular shape and function in Plasmodium
Source: EMBO J. 2019 May 24;38(15):e100984. doi: 10.15252/embj.2018100984 (PMC6669926; doi:10.15252/embj.2018100984)
Supplement: Supplementary file 13 — Source Data for Figure 5C [file EMBJ-38-e100984-s011.xlsx]

## Sheet: Sheet1
General workflow:
1.) deltaCt was calculated via 18S rRNA
2.) delta-deltaCt was calculated using calibrator sample
3.) normalization to corresponding day and WT control
WT control (7)		α1Δc-term (7)		α2 + (7)		α2 ++ (7)		α2 +++ (7)			WT control (12)		α1Δc-term (12)		α2 + (12)		α2 ++ (12)		α2 +++ (12)
Mean	SD	Mean	SD	Mean	SD	Mean	SD	Mean	SD		Mean	SD	Mean	SD	Mean	SD	Mean	SD	Mean	SD
1.13126	0.0355114	0.648398	0.0177557	0.362499	0.0124181	0.341247	0.00849659	0.220007	0.0977108		0.995525	0.0961274	0.445527	0.0228194	0.378023	0.0160212	0.419185	0.0108252	0.252209	0.0119943
0.868744	0.0715675	0.64512	0.0205879	0.336672	0.00697156	0.124333	0.00969483	0.0982555	0.00740729		1.00448	0.090455	0.428148	0.0168007	0.425017	0.0190956	0.113725	0.00883333	0.0776034	0.00614869
						0.365005	0.0135074
