# Supplementary material for: Microtubule number and length determine cellular shape and function in Plasmodium
Source: EMBO J. 2019 May 24;38(15):e100984. doi: 10.15252/embj.2018100984 (PMC6669926; doi:10.15252/embj.2018100984)
Supplement: Supplementary file 14 — Source Data for Figure 5F [file EMBJ-38-e100984-s012.xlsx]

## Sheet: Sheet1
Subpellicular microtubules per midgut sporozoite (apical cross section)
WT control	α1 Δc-term	α2 +	α2 ++	α2 +++
16	16	17	11	9
16	15	16	11	9
16	15	16	9	9
16	15	16	12	5
16	16	16	11	9
16	16	11	10	10
16	13	14	8	6
16	15	16	7	6
15	15	16	10	8
16	17	16	10	9
16	16	16	11	4
16	12	16	12	9
16	16	16	10	8
16	16	16	9	9
16	16	16	10	8
16	16	16	6	8
16	16	17	10	9
16	16	18	11	9
17	16	18	12	9
16	16	17	12	9
15	16	17	12	9
16	16	16	12	8
16	15	16	11	9
	16	16	13	7
	16	17	12	9
	16	19	10	2
	16	18	12	8
	16	16	8
	16	18	12
	16	17	8
	16	18	11
	16	17	10
	16	19	11
	17		14
	16		11
	16		10
	16		11
	16		11
	16		13
	16
