# Supplementary material for: Microtubule number and length determine cellular shape and function in Plasmodium
Source: EMBO J. 2019 May 24;38(15):e100984. doi: 10.15252/embj.2018100984 (PMC6669926; doi:10.15252/embj.2018100984)
Supplement: Supplementary file 15 — Source Data for Figure 5G [file EMBJ-38-e100984-s013.xlsx]

## Sheet: Sheet1
Subpellicular microtubules per midgut sporozoite
WT control			α1 Δc-term			α2 +
apical	prenuclear	nuclear	apical	prenuclear	nuclear	apical	prenuclear	nuclear
16	16	17	16	13	16	17	16	0
16	16	16	15	16	8	16	16	0
16	16	17	15	12	15	16	17	3
16	16	18	15	14	16	16	17	0
16	15	16	16	16	16	16	14	0
16	16	16	16	15	6	11	16	16
16	17	16	13	16	9	14	19	2
16		16	15	16	16	16	15	13
15		16	15	16	8	16	18	16
16		16	17	12	15	16	17	2
16		17	16	13	16	16	19	0
16		16	12	10	12	16	17	3
16		15	16	10	15	16		12
16		16	16	15	16	16		7
16		16	16	16	6	16		0
16		16	16	12	16	16		0
16		16	16	17	15	17		0
16		16	16	16	15	18		7
17		17	16	15	17	18		0
16		16	16	16	16	17		0
15		16	16	16	16	17		0
16		16	16	16	16	16		3
16		16	15		16	16		0
		15	16		16	16		16
		16	16		16	17		1
		16	16		16	19		0
			16		15	18		0
			16		7	16		13
			16		11	18		12
			16		8	17		0
			16			18		11
			16			17
			16			19
			17
			16
			16
			16
			16
			16
			16
