# Supplementary material for: Microtubule number and length determine cellular shape and function in Plasmodium
Source: EMBO J. 2019 May 24;38(15):e100984. doi: 10.15252/embj.2018100984 (PMC6669926; doi:10.15252/embj.2018100984)
Supplement: Supplementary file 16 — Source Data for Figure 5I [file EMBJ-38-e100984-s014.xlsx]

## Sheet: Sheet1
	Relative expression		N° apical subpellicular MTs
	X	Err. Bar	Mean	SD
WT control (12)	1	0.006329	15.96	0.3666
3'UTR (12)	0.7746	0.02122	16	0.6325
α1Δintrons (12)	0.7603	0.158	16.03	0.5561
α2 + (12)	0.4015	0.03323	16.48	1.439
α2 ++ (12)	0.2665	0.216	10.62	1.664
α2 +++ (12)	0.1649	0.1235	7.926	1.838
α1cm & Δintrons (12)	0.0777	0.06394	6.481	1.252
α1knockout (12)	0.01073	0.009381	0	0
α1c-term (12)	0.4368	0.01229	15.73	0.8767
