# Supplementary material for: Microtubule number and length determine cellular shape and function in Plasmodium
Source: EMBO J. 2019 May 24;38(15):e100984. doi: 10.15252/embj.2018100984 (PMC6669926; doi:10.15252/embj.2018100984)
Supplement: Supplementary file 17 — Source Data for Figure 6B [file EMBJ-38-e100984-s015.xlsx]

## Sheet: Sheet1
	Mean squared error in MT number
	p=1	p=2	p=3	p=4
Binding rate x 10^{-5 p}	0
1	1.674	1.693	1.693	1.693
1.58489	1.663	1.693	1.693	1.693
2.51189	1.632	1.693	1.693	1.693
3.98107	1.595	1.691	1.693	1.693
6.30957	1.553	1.688	1.693	1.693
10	1.481	1.69	1.693	1.693
15.8489	1.399	1.69	1.693	1.693
25.1189	1.294	1.689	1.69	1.693
39.8107	1.117	1.671	1.693	1.693
63.0957	0.933	1.671	1.693	1.693
100	0.794	1.656	1.693	1.693
158.489	0.701	1.639	1.693	1.693
251.189	0.946	1.571	1.691	1.693
398.107	1.565	1.505	1.693	1.693
630.957	2.231	1.312	1.691	1.693
1000	3.037	1.115	1.686	1.693
1584.89	3.832	1.102	1.679	1.693
2511.89	4.433	1.341	1.661	1.693
3981.07	4.92	1.972	1.589	1.693
6309.57	5.283	2.596	1.443	1.693
10000	5.478	3.234	1.428	1.692
15848.9	5.535	3.786	1.638	1.683
25118.9	5.546	4.307	2.067	1.65
39810.7	5.549	4.713	2.545	1.612
63095.7	5.549	5.021	2.944	1.664
100000	5.549	5.32	3.379	1.877
158489	5.549	5.475	3.746	2.21
251189	5.549	5.541	4.078	2.532
398107	5.549	5.549	4.379	2.822
630957	5.549	5.549	4.69	3.14
1000000	5.549	5.549	4.994	3.457
1.58489e+06	5.549	5.549	5.288	3.677
2.51189e+06	5.549	5.549	5.45	3.92
3.98107e+06	5.549	5.549	5.529	4.08
6.30957e+06	5.549	5.549	5.546	4.287
10000000	5.549	5.549	5.549	4.537
1.58489e+07	5.549	5.549	5.549	4.839
2.51189e+07	5.549	5.549	5.549	5.165
3.98107e+07	5.549	5.549	5.549	5.378
6.30957e+07	5.549	5.549	5.549	5.501
100000000	5.549	5.549	5.549	5.541
