# Supplementary material for: Microtubule number and length determine cellular shape and function in Plasmodium
Source: EMBO J. 2019 May 24;38(15):e100984. doi: 10.15252/embj.2018100984 (PMC6669926; doi:10.15252/embj.2018100984)
Supplement: Supplementary file 18 — Source Data for Figure 6C [file EMBJ-38-e100984-s016.xlsx]

## Sheet: Sheet1
	Mean squared error in MT length
	p=1	p=2	p=3	p=4
Binding rate x 10^{-5p}	0
1	0.393	0.355	0.351	0.351
1.58489	0.409	0.351	0.351	0.351
2.51189	0.463	0.351	0.351	0.351
3.98107	0.564	0.355	0.351	0.351
6.30957	0.616	0.36	0.351	0.351
10	0.767	0.351	0.351	0.351
15.8489	0.96	0.355	0.351	0.351
25.1189	1.189	0.355	0.36	0.351
39.8107	1.643	0.402	0.351	0.351
63.0957	2.058	0.411	0.351	0.351
100	2.372	0.421	0.351	0.351
158.489	2.815	0.475	0.351	0.351
251.189	3.211	0.609	0.351	0.351
398.107	3.616	0.73	0.355	0.351
630.957	3.953	1.121	0.351	0.351
1000	4.241	1.559	0.365	0.351
1584.89	4.452	2.034	0.383	0.351
2511.89	4.621	2.702	0.411	0.351
3981.07	4.743	3.083	0.456	0.351
6309.57	4.839	3.578	0.644	0.355
10000	4.889	3.942	0.965	0.351
15848.9	4.903	4.21	1.385	0.351
25118.9	4.906	4.463	1.852	0.36
39810.7	4.906	4.641	2.501	0.369
63095.7	4.906	4.753	3.02	0.397
100000	4.906	4.846	3.485	0.443
158489	4.906	4.888	3.853	0.646
251189	4.906	4.904	4.167	0.96
398107	4.906	4.906	4.424	1.473
630957	4.906	4.906	4.61	2.028
1000000	4.906	4.906	4.742	2.679
1.58489e+06	4.906	4.906	4.837	3.247
2.51189e+06	4.906	4.906	4.881	3.634
3.98107e+06	4.906	4.906	4.901	4.053
6.30957e+06	4.906	4.906	4.906	4.326
10000000	4.906	4.906	4.906	4.529
1.58489e+07	4.906	4.906	4.906	4.68
2.51189e+07	4.906	4.906	4.906	4.8
3.98107e+07	4.906	4.906	4.906	4.862
6.30957e+07	4.906	4.906	4.906	4.894
100000000	4.906	4.906	4.906	4.904
