# Supplementary material for: Microtubule number and length determine cellular shape and function in Plasmodium
Source: EMBO J. 2019 May 24;38(15):e100984. doi: 10.15252/embj.2018100984 (PMC6669926; doi:10.15252/embj.2018100984)
Supplement: Supplementary file 19 — Source Data for Figure 6D [file EMBJ-38-e100984-s017.xlsx]

## Sheet: Sheet1
	Microtubule number from experiments				Microtubule number from simulations
Relative tubulin expression level	Mean	SD		Relative tubulin expression level	Mean	SD
1	15.96	0.3666		0.054645	2.3	0.4796
0.7746	16	0.6325		0.10929	4.93	0.7383
0.7603	16.03	0.5561		0.163934	7.66	1.0791
0.4015	16.48	1.439		0.218579	10.02	1.0486
0.2665	10.62	1.664		0.273224	12.61	1.1036
0.1649	7.926	1.838		0.327869	14.29	0.9518
0.0777	6.481	1.252		0.382514	15.26	0.6873
0.01073	0	0		0.437158	16	0
0.4368	15.73	0.8767		0.491803	16	0
				0.546448	16	0
				0.601093	16	0
				0.655738	16	0
				0.710383	16	0
				0.765027	16	0
				0.819672	16	0
				0.874317	16	0
				0.928962	16	0
				0.983607	16	0
