# Supplementary material for: Microtubule number and length determine cellular shape and function in Plasmodium
Source: EMBO J. 2019 May 24;38(15):e100984. doi: 10.15252/embj.2018100984 (PMC6669926; doi:10.15252/embj.2018100984)
Supplement: Supplementary file 20 — Source Data for Figure 6E [file EMBJ-38-e100984-s018.xlsx]

## Sheet: Sheet1
	Microtubule length from experiments				Microtubule length from simulations
Relative tubulin expression level	Mean	SD		Relative tubulin expression level	Mean	SD
1	5.915	0.834		0.054645	5.40946	0.929243
0.7746	6	0		0.10929	4.97562	0.735023
0.7603	6.134	0.624		0.163934	4.79018	0.661083
0.4015	4.64	0.78		0.218579	4.84097	0.50033
0.2665	5.397	0.76		0.273224	4.7939	0.425561
0.1649	4.71	1.095		0.327869	5.06066	0.347683
0.0777	5.954	1.054		0.382514	5.51555	0.253927
0.01073	0	0		0.437158	6	0
0.4368	5.757	0.638		0.491803	6	0
				0.546448	6	0
				0.601093	6	0
				0.655738	6	0
				0.710383	6	0
				0.765027	6	0
				0.819672	6	0
				0.874317	6	0
				0.928962	6	0
				0.983607	6	0
