# Supplementary material for: Microtubule number and length determine cellular shape and function in Plasmodium
Source: EMBO J. 2019 May 24;38(15):e100984. doi: 10.15252/embj.2018100984 (PMC6669926; doi:10.15252/embj.2018100984)
Supplement: Supplementary file 21 — Source Data for Figure 7A [file EMBJ-38-e100984-s019.xlsx]

## Sheet: Sheet1
SG sporozoite length [μm]
WT control	α1Δintrons	α1Δc-term	α2 +	α2 ++	α2 +++
12.826	16.525	13.674	8.525	11.726	8.733
12.372	12.035	12.847	7.774	11.272	9.209
12.766	10.955	11.62	8.738	9.777	11.364
12.003	12.089	12.772	8.315	12.519	9.508
12.113	12.159	12.551	7.193	12.028	10.286
12.79	11.6	12.597	8.582	12.5	9.215
11.816	11.552	12.826	8.738	10.702	9.327
12.367	12.503	12.118	8.543	10.592	9.254
13.635	12.041	12.299	8.765	12.117	7.05
13.258	11.85	13.739	9.29	10.345	9.513
13.242	11.893	13.338	8.946	10.847	9.306
12.244	13.768	12.821	8.149	10.42	10.982
12.567	12.923	12.511	8.419	11.073	9.871
12.435	10.513	10.713	8.656	10.785	10.695
12.631	12.677	13.212	8.015	12.542	10.52
13.369	12.473	10.181	8.636	10.81	10.496
13.552	12.998	15.065	8.598	13.69	11.105
13.091	13.031	12.218	8.683	11.864	9.985
12.263	12.552	14.127	8.03	11.028	9.889
11.382	12.128	14.593	9.437	10.312	9.858
12.586	12.758	11.646	7.841	11.196	8.008
12.364	12.158	11.638	7.806	8.954	10.075
13.629	13.03	12.096	7.985	11.003	9.817
13.12	14.599	11.952	9.118	9.33	9.673
11.944	11.083	12.271	8.099	8.381	10.313
12.039	12.495	15.005	7.376	9.675	11.965
12.791	12.452	11.584	7.257	8.983	9.051
12.86	13.01	11.102	8.876	10.22	7.969
11.142	11.683	11.633	8.452	9.995	11.12
13.06	12.722	13.572	9.384	10.281	8.317
12.14	13.353	12.824	9.439	8.906	10.754
12.783	12.342	13.532	8.742	8.048	11.766
11.554	12.08	13.198	6.928	10.563	9.456
12.651	11.72	12.314	8.13	8.436	7.34
11.489	10.488	13.16	9.197	10.173	8.375
11.736	12.46	13.342	8.405	12.395	8.713
11.514	12.313	11.374	7.569	9.748	10.626
12.722	11.709	10.22	8.553	10.325	9.85
11.753	12.59	13.737	8.788	11.632	11.045
11.632	13.908	10.639	8.185	9.583	9.868
12.208	11.004	12.506	6.651	10.924	10.215
10.63	13.771	11.853	7.893	9.026	10.338
11.836	11.539	12.514	8.755	11.639	10.888
12.722	12.133	12.489	8.047	10.95	8.79
12.579	12.164	13.659	9.031	9.578	9.212
12.333	12.382	11.669	7.593	9.181	8.564
12.442	11.514	10.958	7.188	11.567	9.428
12.943	12.498	12.552	7.71	9.726	7.268
13.128	11.962	11.353	8.677	9.384	8.684
11.792	14.227	11.604	6.883	9.609	9.521
12.075	12.59	13.302	9.622	11.071	9.544
11.995	13.169	12.41	9.473	9.684	6.816
12.038	12.583	10.366	9.54	11.494
12.975	10.828	12.374	9.083	11.332
12.642	11.683	13.401	9.115	7.015
12.576	10.869	10.659	7.124	9.645
12.324	13.853	12.902	7.527	11.39
12.068	14.161	12.221	8.478	9.497
11.289	11.379	12.773	7.803	10.967
12.193	11.206	12.727	9.075	11.258
13.248		12.145	8.742	10.341
13.044		10.49	9.402	9.256
12.049		12.504	10.588	10.972
11.471		10.094	8.404	10.641
12.397		12.908	8.613	11.554
11.914		13.101	8.517	9.917
10.876		11.655	7.548	11.383
12.461		11.163	9.751	12.975
12.249		11.151	9.65	10.777
13.532		12.439	8.74	12.787
12.462		13.639	9.335	10.171
12.586		11.927	8.742	11.101
14.051		12.402	10.041	10.419
12.616		15.212	8.077	10.106
11.545		11.446	7.09	11.315
		11.164	7.086	11.784
		10.451	10.152	12.069
		12.242	8.477	10.496
		12.648	9.031	12.885
		12.577	7.852	12.739
		11.664		11.112
				11.928
				10.972
				10.988
				11.812
				9.014
				11.98
				11.36
				9.197
				10.525
				12.29
				11.51
				8.353
				10.614
				11.141
				10.105
				11.18
