# Supplementary material for: Microtubule number and length determine cellular shape and function in Plasmodium
Source: EMBO J. 2019 May 24;38(15):e100984. doi: 10.15252/embj.2018100984 (PMC6669926; doi:10.15252/embj.2018100984)
Supplement: Supplementary file 22 — Source Data for Figure 7B [file EMBJ-38-e100984-s020.xlsx]

## Sheet: Sheet1
SiR-Tub fluorescence intensity							Max. microtubule length [μm]
WT control	α1Δintrons	α1Δc-term	α2 +	α2 ++	α2 +++		WT control	α1Δintrons	α1Δc-term	α2 +	α2 ++	α2 +++
873280	999882	922726	329641	911112	1360423		5.8	5.82	6.4	4.7	6.03	5.63
887006	1092939	744549	412947	453509	830517		6.19	6.08	5.94	3.25	5.13	6.06
1100505	718105	1042089	329647	684985	732002		6.08	5.9	6.15	4.13	5.87	5.44
1252989	738534	1042649	325531	463726	1107520		6.01	6	6.47	4.71	5.31	5.64
1706482	499663	410725	280549	697596	792011		6.86	5.79	6.12	4.71	5.35	5.25
1713398	408320	757680	501142	281123	644883		6.74	5.65	6.19	4.63	4.75	3.96
849723	568518	839250	385956	304232	1434523		5.59	5.93	5.74	4.49	4.87	5.12
1875471	350114	374793	352088	297992	1660027		6.69	5.29	5.95	4.13	5.22	5.85
3004804	496641	790782	312937	130913	1268249		6.92	5.35	5.78	4.81	4.99	6.21
1096676	989377	983845	395318	303421	1067056		6.58	5.7	5.78	5.12	5.02	5.65
1906293	812490	1308879	261189	138748	804002		6.54	5.94	6.46	3.77	4.71	6.46
1746258	840824	1252403	154542	508875	604801		6.35	6.74	6.3	3.59	5.42	5.4
1014251	1414196	1572349	549651	218798	230911		6	6.18	6.74	4.7	5.48	3.52
1605954	1204810	1481402	296498	289734	1400870		6.13	5.8	6.22	4.38	4.92	4.8
1895815	624736	1375533	542519	265359	1071622		6.09	5.14	5.94	5.62	4.39	4.88
1786816	514489	1341899	189152	277118	1014750		6.46	6.22	6.55	3.92	4.52	4.33
2252672	876260	1723258	171672	62869	1089149		6.15	5.83	7.82	3.62	3.88	4.86
1669064	699472	962975	185845	298005	1337669		7.4	6.33	7.05	4.31	4.47	5.9
1214934	337834	955885	102375	218470	837416		6.13	5.79	6.28	4.46	7.05	5.87
986846	460024	1051643	220680	199237	1396503		6.32	5.03	6.11	4.23	5.17	6.6
1412022	617866	805612	247549	164656	946120		6.22	5.81	6.54	4.55	3.05	6.35
1489374	642242	1832372	240626	176988	363509		6.03	5.38	7.19	4.18	4.85	4.57
2681062	763987	916032	259494	95551	595986		6.81	5.66	6.72	4.29	4.48	4.66
2150621	408724	736193	144526	899254	666748		6.12	5.37	6.56	3.91	6.96	4.6
2409754	1065213	785288	244077	822009	448479		6.64	6.14	6.53	4.86	6.31	4.42
2884079	788246	1506175	335372	554363	180169		6.85	6.39	6.48	5.11	5.6	3.59
2379549	1242450	1633989	152068	331471	264738		6.84	6.29	6.79	4.06	4.44	4.49
1328556	642312	904395	99959	404246	365739		6.44	6.01	5.48	3.76	5.46	5.05
1554388	541307	1487825	183012	516819	309662		4.88	5.74	6.42	4.24	5.17	4.29
1215793	547387	775188	415931	529510	299779		6.33	5.46	5.9	4.35	5.51	4.13
917537	540034	1172576	403214	555481	322395		5.83	5.42	6.46	4.63	5.5	4.49
1505343	666994	1167107	307162	675400	427905		6.11	6.58	6.14	3.88	6.07	5.76
2480674	542055	1083296	378767	510881	188166		6.75	5.29	6.71	4.93	5.4	5.02
2903041	876908	699336	234036	156727	309749		7.4	6.16	6.5	3.89	4.71	5.57
2926213	345837	1646131	125430	347341	264184		7.09	5.04	6.78	3.72	5.04	4.69
2622027	451811	820598	210086	576757	350590		6.49	6.01	5.97	4.06	5.74	5.43
2776897	264310	1446971	282189	654134	125225		6.66	5.29	6.23	3.87	5.33	5.38
2886105	259729	1259556	432180	897882	519926		7.48	5.22	6.14	5.73	5.62	6.27
1912729	240234	1077013	225011	937206	168424		6.68	5.22	6.65	4.57	6.15	4.5
1293599	822207	586420	138152	789212	246967		7.16	6.18	6.22	4.64	6.18	4.23
1647051	591375	1231133	138068	849435	266420		7.01	6.06	6.62	4	6.03	4.25
1503655	787730	1342632	218678	950635	236049		6.32	6.24	6.17	5.16	5.79	4.07
1340460	573764	836107	136669	933225	430843		6.74	5.84	6.25	3.77	5.91	5.26
1070213	754958	1742002	276947	660994	536802		6.65	6.14	7.18	4.52	5.62	5.2
1341111	649255	1341187	272161	853119	180318		6.3	5.81	6.59	4.73	6.11	4.33
759753	779982	1132708	183369	831764	319723		6.49	5.56	6.52	4.07	5.71	5.73
814733	852123	1365067	259012	559070	281348		6.29	6.46	6.28	4.67	5.82	4.04
731398	953592	1249982	424029	321473	450277		6.31	6.3	6.48	5.51	5.56	5.53
1504254	766050	1071805	271174	563297	162528		5.48	5.78	6.14	4.15	5.74	4.16
783750	791271	1471416	310730	460447	952396		5.87	5.8	6.69	4.83	5.25	5.4
1781059	789469	1542258	163574	633379	272845		5.91	5.75	7.2	4.5	5.16	4.99
1700551	705800	1378883	785258	517290	442063		5.8	5.73	6.28	5.5	4.81	3.69
1140428	1947081	1571174	201863	742670	993821		6.29	5.75	6.9	4.29	4.96	5.73
1145495	2863648	1341619	197196	660451	283713		6.06	6.24	6.48	4.4	5.57	5.49
1804950	2683169	1415906	277167	609133	298148		6.19	6.76	6.27	4.26	5.73	4.83
1395767	2174340	777271	232035	637087	251598		5.64	6.77	4.38	4.74	5.37	5.15
648791	1608474	1096299	285038	931915	204439		5.45	6.47	6.64	4.78	6.18	5.14
2289357	2445140	609612	286014	696855	158114		6.12	8.03	5.56	4.2	5.63	4.15
2063554	1010174	954077	174380	479332	143818		6.32	5.94	6.35	4.23	5.14	4.62
2641103	1329209	527049	213846	496601	60324		6.57	6.58	5.65	4.83	5.7	4.33
1601604	728948	227694	22370	447435	154018		6.54	6.13	5.28	3.73	5.48	4.54
1826842	845541	269446	329455	606391	263725		6.7	5.8	6.18	4.82	5.31	4.97
1535191	752940	161358	190003	566501	95301		6.65	6.09	5.48	4.01	5.54	3.46
2194855	872723	189447	329684	514525	323731		6.64	5.46	5.98	4.63	5.74	5.25
2930017	871453	179375	145044	572187	364019		7.27	6.66	5.46	3.29	5.42	5.04
1879031	726107	140579	283996	233316	383830		6.83	6.04	5.02	4.18	5.08	5.08
1959311	2135663	436128	182636	419962	354286		6.05	6.3	5.2	4.74	5.98	4.83
1782900	1309959	102085	371786	219020	607404		6.58	6.69	4.42	4.07	4.34	6.2
1809016	1621879	557693	526696	300260	306726		6.83	6.47	5.86	4.9	4.86	4.58
1625072	1210753	37048	471393	306820			6.84	5.8	4.45	4.75	5.8
2283844	858527	312702	629594	66454			7.56	6.51	5.29	5	4.68
2120085	648690	231670	215738	86456			6.66	5.74	5.33	3.98	4.52
2696461	773550	179011	323664	127901			7.06	5.5	5.75	4.13	4.97
631126	1151257	127189	501749	218360			5.19	6.09	4.87	4.65	5.02
1344632	935143	151078	192450	152143			6.46	5.71	6.1	4.45	4.94
1789815	1433925	37128	329456	251594			6.33	6.27	4.25	4.37	4.97
952073	760597	233761	386105	506326			6.27	5.5	5.84	4.59	5.71
1789483	382789	39443	416932	191513			6.89	5.84	4.25	4.74	5.18
727161	653489	244280	555861	235773			5.9	7.22	5.56	4.71	4.73
2141601	1309082		592815	122508			6.69	6.5		6.02	4.05
1778035	948693		608397	427843			5.73	7		4.17	5.42
2228481	1300990		681597	319804			6.27	6.36		5.93	6.04
1930368	1089859		379088	294688			6.6	6.33		4.3	6.02
1494269	1819083		502236	246940			5.85	6.98		5.62	4.78
2069431	1368790		377178	309220			6.39	6.44		4.75	5.3
1411997	389891		271756	302177			6.74	5.57		4.65	5.64
2001125	1363887		305366	221970			6.67	6.25		5.38	5.37
1819046	1548955		574149	439866			6.61	6.89		4.9	5.62
2501662	1026237		677694	165822			6.21	6.34		4.67	3.78
2357199	1203806		370968	267494			5.11	6.44		5.07	4.86
1274820	1161497		595824	314882			5.84	5.53		4.52	5.34
1184517	732172		246691	32480			5.36	6.14		4.03	4.28
1868726	755749		227307	202887			6.33	6.28		4.13	5.33
3446662	994665		758534	81817			6.51	6.12		6.44	3.29
2734774	993042		711711	109668			6.75	6.57		5.77	4.49
1159947	714404		663264	130016			6.45	6.22		5.61	5.12
1116337	612807		332232	139853			6.01	6.56		5	4.33
1619226	1047251		426357	156417			6.17	6.19		4.7	4.23
1878917	865643			103719			6.72	6.95			4.42
2761823	1224850			31284			6.66	6.26			3.15
1674485	808010			104830			6.63	6.88			3.98
1535968	434428			111652			6.46	5.86			3.81
2117449	717587			56274			6.93	5.72			4.06
1714222	470894			42405			6.57	6.29			3.93
977524	1099667			21807			5.16	5.51			3.45
2051059	920684			46531			6.35	6.11			5.02
1844145	395360			98946			6.02	5.85			4.58
3329927	1295046			30734			6.19	5.83			4.13
2053019	1512572			24994			6.37	6.51			2.69
2694711	839421			272932			6.12	6.4			5.05
1530678	541981			176242			6.39	4.81			4.92
1670976	366907			144549			6.67	5.34			5.2
2136222	502814			117438			6.3	6.11			4.2
2516009	682853			593342			6.67	6.37			5.78
3340045	816044			410759			6.34	6.03			4.84
2633925	404142			39708			6.55	5.94			2.93
2765704	1149213						6.37	5.97
3760935	791850						6.27	6.62
1678502	548393						6.29	5.92
1238778	561076						6.07	6.26
2002526	1100619						6.46	6.7
1593058	712497						5.62	6.33
	808371							5.71
	1270416							6.55
	1315030							6.22
	731298							6.12
	855081							6.91
