# Supplementary material for: Microtubule number and length determine cellular shape and function in Plasmodium
Source: EMBO J. 2019 May 24;38(15):e100984. doi: 10.15252/embj.2018100984 (PMC6669926; doi:10.15252/embj.2018100984)
Supplement: Supplementary file 23 — Source Data for Figure 7C [file EMBJ-38-e100984-s021.xlsx]

## Sheet: Sheet1
Gliding circle diameter of SG sporozoites [μm]
WT control	α1Δintrons	α1Δc-term	α2 +	α2 ++	α2 +++
17.921	14.54	11.656	6.527	12.653	9.804
19.269	8.435	12.602	7.169	9.03	5.889
11.264	13.963	13.1	9.292	9.588	9.462
16.164	19.094	12.666	7.697	13.456	8.035
14.272	11.506	9.577	7.482	14.906	4.394
15.246	12.653	11.139	10.606	8.451	11.613
11.538	17.38	14.311	13.769	13.409	13.87
18.067	12.589	10.036	8.097	12.705	9.925
13.107	11.596	9.925	6.465	9.753	15.757
10.985	17.659	10.777	6.45	5.682	7.482
9.633	11.769	10.371	8.673	10.301	11.969
15.277	13.281	11.201	8.232	12.462	12.451
16.385	9.151	8.945	6.203	8.806	12.9
21.624	14.67	11.13	4.294	8.885	22.921
26.594	12.957	12.408	7.084	9.804	10.952
16.847	9.959	8.097	7.64	14.984	10.606
10.272	15.534	14.56	7.442	13.389	15.152
12.389	9.878	11.193	6.203	8.73	10.777
22.903	12.309	8.757	7.018	10.848	12.985
10.625	16.387	10.952	6.04	9.302	12.411
14.868	13.064	12.405	11.27	9.302
13.713	17.098	13.208	6.923	12.041
11.405	9.462	18.347	5.769	11.201
11.405	16.754	10.885	6.633	14.857
11.399	11.641	8.806	7.343	24.477
13.761	14.715	10.207	7.658	10.019
19.812	7.671	11.139	9.249	11.378
12.129	9.549	12.454	7.388	10.606
12.238	13.574	13.953	5.569	19.506
13.329	17.882	17.544	4.847	5.658
18.58	12.115	11.457	6.073	11.308
12.194	11.142	16.77	5.94	12.322
11.193	16.514	16.317	10.913	9.807
18.836	13.932	9.162	7.297	12.964
17.561	11.75	12.085	7.042	11.121
10.976	16.77	9.602	8.26	9.929
13.953	9.671	11.893	6.283	7.757
10.666	12.91	11.082	7.117	9.818
8.806	19.393	12.812	6.023	15.746
15.576	15.224	12.77	6.942	13.713
16.098	16.788	10.4	8.404	6.787
9.698	10.606	12.093	5.515	9.925
12.565	7.513	13.079	7.486	12.079
21.275	11.352	11.495	9.602	14.124
14.913	21.672	9.818	9.187	17.186
12.964	15.534	14.778	4.079	16.098
12.129	11.094	29.164	6.277	14.724
18.172	13.953	9	7.482	10.115
12.016	17.424	8.576	11.913	10.036
17.083	15.482	18.04	6.04	12.491
9.012	12.238	10.138	7.117	10.839
9.577	10.32	10.065	7.229	5.166
14.606	17.288	16.682	7.671	11.082
13.056	19.669	13.461	7.297	7.196
18.834	13.416	9.045	5.539	12.027
13.713	15.394	13.329	5.798	22.844
10.4	12.145	10.888	6.532	4.325
13.507	16.975	9.089	5.581	10.138
13.953		9.302	5.186	13.409
13.079		8.772	5.16	8.097
11.613		15.499	6.383	15.585
12.645		12.48	6.409	10.065
11.355		10.606	7.393	8.549
15.246		13.696	7.297	7.265
31.55		13.155	5.94	8.002
14.304		19.094	13.505	8.26
15.814		12.085	7.623	10.913
11.701		11.538	6.512	11.506
11.84		18.032	7.155	14.868
13.992		9.063	9.824	13.544
12.684		10.774	7.588	10.049
13.623		9.804	12.621	11.24
8.549		9.045	6.089	14.434
15.394		9.03	5.485	8.424
14.197		9.546	7.297	7.864
21.871		8.772	8.576	11.399
19.175		10.371	8.611	13.674
12.695		11.837	6.971	7.084
18.106		13.829	7.224	4.743
16.618		11.641	5.539	10.591
13.539		12.093	8.01	7.482
14.19		11.097	5.94	10.839
15.772		12.653	5.883	9.959
7.914		11.115	9.889	11.879
8.146		6.966	7.338	17.733
11.969		9.577	7.229	9.858
27.883		9.959	6.512	15.998
13.426		11.097	5.984	16.305
22.403		9.034	6.409	13.915
18.067		11.61	7.623	13.168
13.161		15.996	9.187	11.27
15.514		13.319	6.372	12.151
10.281		11.636	6.045	12.47
22.062		13.858	6.947	10.578
15.231		11.201	5.658	16.841
17.938		8.772	5.658	14.304
14.636		10.388	5.443	11.352
15.915		10.333	7.744	12.964
13.155		10.774	6.947	12.736
16.548		13.418	7.047	9.209
13.107		20.172	9.012	16.048
15.274		11.61	8.308	14.531
9.889		12.645	7.099	13.168
12.451		16.147	7.099	5.798
13.579		28.278	7.136	13.208
10.118		21.93	6.277	24.644
21.678		8.081	6.325	7.761
10.864		11.082	8.015	13.735
18.363		16.328	6.277	9.302
12.91		11.553	7.5	10.216
10.851		10.952	7.847	8.514
17.624		10.961	11.506	11.613
14.227		11.521	6.947	10.371
13.426		8.611	7.265	9.959
10.578		13.735	6.45	11.656
27.11		13.674	10.628	16.157
17.286		10.606	6.753	7.084
12.395		9.824	7.042	10.062
12.194		12.515	8.404	11.506
8.32		16.73	4.506	5.94
12.77		29.246	4.16	9.969
27.994		10.477	6.235	11.094
11.792		9	7.948	9.416
8.986		9.22	6.192	10.323
15		11.355	6.578	12.705
12.653		7.338	9.835	14.211
16.401		32.146	8.356	15.713
10.587		10.477	5.94	15.956
17.186		10.83	7.847	16.272
20.258		8.404	7.224	16.897
7.893		9.807	7.5	16.641
13.319		9.753	7.229	26.982
10.272		24.227	7.731	11.893
9.302		10.888	6.409	17.772
21.213		11.317	7.553	11.343
14.33		29.499	7.744	11.24
13.319		12.985	9.345	10.075
14.581		17.393	6.753	16.457
11.952		14.776	6.728	10.731
16.676		8.435	5.94	13.064
13.389		12.684	9.144	14.434
12.005		11.495	13.386	14.094
18.542		11.169	7.697	10.301
9.462		10.638	6.633	24.78
20.384		8.272	6.708	16.514
10.524		13.281	7.009	18.334
16.584		11.355	6.001	10.985
12.159		23.569	6.787	9.767
16.058		24.389	7.74	10.578
13.761		13.198	11.538	11.097
16.973		10.075	8.002	13.992
15.013		9.698	12.48	14.094
13.676		7.588	6.593	9.546
12.454		8.776	6.409	16.385
19.365		10.362	8.487	12.137
15.746		7.731	5.418	10.371
12.129		10.092	7.74	15.814
13.932		10.591	6.728	11.115
14.448		6.753	6.45	12.26
12.126		9.515	7.169	14.642
14.708		8.292	11.082	10.32
13.674		12.451	6.578	9.22
10.32		8.514	7.948	8.623
13.544		9.715	7.623	13.884
20.382		8.673	6.713	12.539
16.802		14.984	6.325	8.623
15.514			6.496	24.23
14.45			7.671	18.754
19.623			7.428	9.66
8.73			9.969	11.789
12.695			5.883	14.249
12.451			6.831	15.207
11.022			8.518	11.621
12.895			9.549	11.621
11.082			6.608	8.776
12.555			6.116	11.495
12.515			8.336
14.832			7.64
11.613			7.018
10.062			9.515
10.774			7.084
10.528			9.349
13.016			6.073
19.649			7.779
21.233			8.256
13.992			7.513
12.903			8.73
9.577			7.084
10.065			6.023
10.681			5.485
13.056			8.26
11.457			7.042
12.77			7.284
14.192			9.391
24.522			8.772
13.281			8.806
14.199			7.592
12.395			9.546
7.948			4.895
12.833			7.74
13.181			6.923
12.77			7.535
33.291			11.587
11.938			7.338
19.615			8.65
9.858			6.496
14.018			5.319
15.998			5.635
11.699			8.232
			10.092
			7.761
