# Supplementary material for: Microtubule number and length determine cellular shape and function in Plasmodium
Source: EMBO J. 2019 May 24;38(15):e100984. doi: 10.15252/embj.2018100984 (PMC6669926; doi:10.15252/embj.2018100984)
Supplement: Supplementary file 24 — Source Data for Figure 7D [file EMBJ-38-e100984-s022.xlsx]

## Sheet: Sheet1
Motility	SG sporozoites [%]
	moving	partially moving	non-moving
WT control	70.4	7.8	21.8
α1Δintrons	52.2	20.9	26.9
α1Δc-term	71	7.8	21.2
α2 +	62.3	6.6	31.1
α2 ++	65.8	7.9	26.3
α2 +++	15.5	16.4	68.1
