# Supplementary material for: Microtubule number and length determine cellular shape and function in Plasmodium
Source: EMBO J. 2019 May 24;38(15):e100984. doi: 10.15252/embj.2018100984 (PMC6669926; doi:10.15252/embj.2018100984)
Supplement: Supplementary file 25 — Source Data for Figure 7E [file EMBJ-38-e100984-s023.xlsx]

## Sheet: Sheet1
	Motile SG sporozoites [%]
	CW	CCW
WT control	2.4	97.6
α23'UTR@α1	2.6	97.4
α1Δintrons	2.1	97.9
α1Q40K	3.3	96.7
α1Δc-term	3.1	96.9
α2 +	5.8	94.2
α2 ++	10.3	89.7
α2 +++	21.6	78.4
