# Supplementary material for: Microtubule number and length determine cellular shape and function in Plasmodium
Source: EMBO J. 2019 May 24;38(15):e100984. doi: 10.15252/embj.2018100984 (PMC6669926; doi:10.15252/embj.2018100984)
Supplement: Supplementary file 26 — Source Data for Figure 7F [file EMBJ-38-e100984-s024.xlsx]

## Sheet: Sheet1
Subpellicular microtubules per α2 ++ sporozoite						α2 ++ sporozoites [%]
Midgut	Salivary Gland					<10	≥10
11	12				Midgut	18	82
11	11				Salivary gland	0	100
9	11
12	11
11	11
10	11
8	11
7	11
10	10
10	10
11	11
12	12
10	11
9	13
10	13
6	11
10	12
11	11
12	12
12	11
12	12
12	13
11	12
13	11
12	10
10	11
12	11
8	10
12	12
8	11
11	10
10	10
11	11
14	12
11	13
10	14
11	12
11
13
