# Supplementary material for: Microtubule number and length determine cellular shape and function in Plasmodium
Source: EMBO J. 2019 May 24;38(15):e100984. doi: 10.15252/embj.2018100984 (PMC6669926; doi:10.15252/embj.2018100984)
Supplement: Supplementary file 27 — Source Data for Figure 7G [file EMBJ-38-e100984-s025.xlsx]

## Sheet: Sheet1
	Time to blood stage infection
By mosquito bite infected mice [%]	3-4	5-6	7-8	non-infected
WT control	62.5	25	0	12.5
α1Δintrons	75	25	0	0
α1Δc-term	75	25	0	0
α2 +	16.7	33.3	25	25
α2 ++	46.2	7.7	7.7	38.4
α1cm & Δintrons				100
	Time to blood stage infection
By i.v. injection infected mice [%]	3-4	5-6	7-8	non-infected
WT control	75	16.7	0	8.3
α1Δintrons	50	37.5	0	12.5
α1Δc-term	100	0	0	0
α2 +	12.5	75	0	12.5
α2 ++	66.7	33.3	0	0
